# Supplementary material for: Reduced Electron Temperature in Silicon Multi-Quantum-Dot Single-Electron Tunneling Devices
Source: Nanomaterials (Basel). 2022 Feb 11;12(4):603. doi: 10.3390/nano12040603 (PMC8876062; doi:10.3390/nano12040603)
Supplement: Supplementary file 1 [file nanomaterials-12-00603-s001.zip]

Archive with 1 entries (1 files):
- nanomaterials-1566975-supplementary.pdf
